# Supplementary material for: Application of 2,4-Epibrassinolide Improves Drought Tolerance in Tobacco through Physiological and Biochemical Mechanisms
Source: Biology (Basel). 2022 Aug 8;11(8):1192. doi: 10.3390/biology11081192 (PMC9405153; doi:10.3390/biology11081192)
Supplement: Supplementary file 1 [file biology-11-01192-s001.zip]

Archive with 1 entries (1 files):
- biology-1814078-supplementary.pdf
